# Supplementary material for: CD8+ T Cells in OA Knee Joints Are Differentiated into Subsets Depending on OA Stage and Compartment
Source: J Clin Med. 2022 May 17;11(10):2814. doi: 10.3390/jcm11102814 (PMC9145354; doi:10.3390/jcm11102814)
Supplement: Supplementary file 1 [file jcm-11-02814-s001.zip]

Archive with 1 entries (1 files):
- jcm-1661785-Supplementary.pdf
